# Supplementary material for: Poorly Differentiated Medullary Phenotype Predicts Poor Survival in Early Lymph Node-Negative Gastro-Esophageal Adenocarcinomas
Source: PLoS One. 2016 Dec 28;11(12):e0168237. doi: 10.1371/journal.pone.0168237 (PMC5193343; doi:10.1371/journal.pone.0168237)
Supplement: S1 Table — (XLSX) [file pone.0168237.s001.xlsx]

## Sheet: Results
Pat Nr.	sex	T	N	M	L	V	G	R	lauren	signet cell	location	D1/D2	recurence	followup time	death	TMA Position	Lauren	WHO	Ming	Tiefinfiltration	Venöse I	Lymph I	Grading	Lymphozyten	E-Catherin Score	ki67 Quand	p53 Score	BAX Score	Cyclin E Score	Cyclin E Score	PTEN Score	CDX2 Score	CDX2 Score	SHH Score	Trop2 Score	Survivin score	Cmet Score	p21 Score	BCL Score	HIF1a Score	MSI	MLH1	MSH2
56	2	1	0	0	99	99	2	0	1	99	lower	1	0	79	1	99	99	99	99	99	99	99	99	99	99	99	99	99	99	99	99	99	99	99	99	99	99	99	99	99	99	99	99
63	2	2	0	0	99	99	99	0	1	1	AEG	1	0	109	99	99	99	99	99	99	99	99	99	99	99	99	99	99	99	99	99	99	99	99	99	99	99	99	99	99	99	99	99
121	1	1	0	0	0	0	3	0	99	1	middle	2	0	59	99	5l/6l	2	1	99	1	0	0	3	4	9	0.1	9	12	1	12	12	9	9	9	12	99	99	3	0	1	1	1
1	1	2	0	0	99	99	2	99	99	99	middle	2	0	151	99	99	99	99	99	99	99	99	99	99	99	99	99	99	99	99	99	99	99	99	99	99	99	99	99	99	99	99	99
2	2	2	0	0	99	99	2	99	1	99	AEG	2	0	202	0	3a/4a	1	7	2	3	0	1	1	1	2	0.2	6	4	2	6	6	1	1	4	6	4	8	3	0	1	0	0	0
3	2	2	0	0	99	99	2	0	99	99	middle	2	0	198	0	1a/2a	1	7	1	3	0	0	2	3	4	0.1	3	1	0	12	2	0	0	4	9	0	2	1	0	0	0	0	0
4	2	1	0	0	99	99	2	99	2	99	lower	2	0	84	99	99	99	99	99	99	99	99	99	99	99	99	99	99	99	99	99	99	99	99	99	99	99	99	99	99	99	99	99
5	2	1	0	0	99	99	3	0	1	99	AEG	2	0	186	0	3b/4b	1	5	1	1	0	0	3	1	99	0.1	6	3	99	99	9	6	6	8	4	99	99	6	0	1	99	99	99
6	1	2	0	0	99	99	3	99	2	99	lower	2	0	182	0	9b/10b	1	7	2	2	0	0	2	1	2	0.1	3	1	0	6	1	2	2	8	8	1	3	0	0	2	0	0	0
7	2	1	0	0	99	99	3	0	3	99	lower	2	0	181	0	3c/4c	1	7	1	2	0	1	3	3	4	0.25	6	4	1	9	9	6	6	3	6	2	9	0	0	2	0	0	0
8	1	2	0	0	99	99	3	0	3	99	lower	2	0	167	0	5c/6c	2	2	2	1	0	0	3	1	9	0.4	9	12	9	9	9	9	9	12	8	12	12	12	0	2	0	0	0
9	1	1	0	0	99	99	2	0	1	99	lower	2	0	167	0	TMA0304	1	7	2	2	0	0	2	0	2	0.5	12	8	9	12	3	2	2	8	9	2	8	6	0	1	0	0	0
10	2	1	0	0	99	99	3	99	3	99	lower	2	0	167	0	7a/8a	2	2	2	1	0	0	3	0	99	99	99	99	99	99	99	99	99	99	99	99	99	99	99	99	99	99	99
11	2	1	0	0	99	99	3	99	3	99	middle	2	0	165	0	TMA0506	1	6	2	2	0	0	3	1	2	0.4	12	4	1	12	2	6	6	8	9	2	3	3	0	4	0	0	0
12	1	1	0	0	99	99	3	99	3	99	middle	2	0	163	0	1b/2b	3	6	2	1	0	0	3	0	9	0.05	3	8	1	12	6	6	6	8	6	2	9	3	0	0	99	99	99
13	1	1	0	0	99	99	3	99	3	99	total	2	0	162	0	TMA0700	1	7	1	1	0	0	3	2	3	0.3	2	4	6	12	8	2	2	8	9	1	6	6	0	4	0	0	0
14	1	1	0	0	99	99	3	99	2	99	lower	2	0	161	0	5b/6b/7b/8b	2	2	2	1	0	0	3	1	6	0.15	2	6	9	9	4	9	9	8	4	6	8	3	9	0	1	1
15	2	1	0	0	99	99	3	99	1	99	lower	2	0	113	99	3d/4d	1	7	2	1	0	0	3	0	8	0.3	12	12	3	6	12	12	12	9	12	12	4	3	0	0	0	0	0
16	2	2	0	0	99	99	3	99	3	99	unknown	2	0	154	0	1c/2c	3	6	2	2	0	0	3	2	2	0.15	4	1	1	12	4	2	2	6	12	0	3	3	8	0	0	0	0
17	1	1	0	0	99	99	1	99	1	99	lower	2	0	149	0	5d/6d	1	7	2	2	0	0	2	1	8	0.3	9	6	6	12	8	6	6	12	12	0	8	3	12	0	0	0	0
18	2	2	0	0	99	99	3	99	1	99	lower	2	0	49	1	3e/4e	1	7	2	3	0	0	3	3	6	0.4	4	4	0	9	6	2	2	3	6	1	8	2	2	0	0	0	0
19	2	2	0	0	99	99	2	99	1	99	lower	2	0	93	1	1e/2e	1	7	2	2	0	0	2	0	6	0.2	4	1	2	3	4	4	4	2	6	2	3	0	0	0	99	99	99
20	1	1	0	0	99	99	3	99	3	99	lower	2	0	143	0	5e/6e	3	6	2	2	0	0	3	1	8	0.3	6	12	12	12	12	6	6	12	12	8	12	6	0	0	1	1
21	1	2	0	0	99	99	3	99	99	99	middle	2	0	137	0	99	1	1	1	3	0	0	3	2	99	99	99	99	99	99	99	99	99	99	99	99	99	99	99	99	99	99	99
22	2	1	0	0	99	99	2	99	99	99	AEG	2	0	37	99	99	99	99	99	99	99	99	99	99	99	99	99	99	99	99	99	99	99	99	99	99	99	99	99	99	99	99	99
23	1	2	0	0	99	99	3	0	3	99	middle	2	0	127	0	TMA0910	3	6	2	3	0	0	3	2	0	0.2	3	99	99	99	99	99	99	99	9	99	6	6	2	4	0	0	0
24	2	1	0	0	99	99	2	99	1	99	lower	2	0	125	0	1d/2d	1	7	2	1	0	0	2	1	99	99	99	99	99	99	99	99	99	99	99	99	99	99	99	0	0	0	0
25	1	1	0	0	99	99	2	0	3	99	total	2	0	122	0	3f/4f	2	6	2	1	0	0	3	2	99	99	99	99	0	9	99	99	99	99	4	99	99	99	99	0	99	99	99
26	1	1	0	0	99	99	3	99	3	99	middle	2	0	84	99	5k/6k	3	6	2	2	0	0	3	2	8	0.15	12	8	0	3	4	0	0	12	99	0	8	0	0	2	0	0	0
27	1	1	0	0	99	99	3	99	3	99	AEG	2	0	90	1	5f/6f	3	6	2	2	0	0	3	1	6	99	6	12	99	99	6	6	6	6	8	99	99	99	99	99	0	0	0
28	1	2	0	0	99	99	3	99	99	99	middle	2	0	99	0	3k/4k	3	6	2	1	0	0	3	1	3	0.1	3	4	1	4	6	6	6	3	4	1	3	3	0	2	99	99	99
29	2	1	0	0	99	99	3	0	1	99	middle	2	0	98	0	TMA1112	1	3	1	2	0	0	1	2	3	0.4	12	4	4	12	8	6	6	12	12	1	6	4	3	2	0	0	0
30	2	2	0	0	99	99	3	99	3	99	lower	2	0	98	0	7f/8f	3	6	2	3	0	0	3	1	3	0.05	1	4	0	12	6	0	0	2	8	3	8	3	0	0	0	0	0
31	1	1	0	0	99	99	3	99	3	99	lower	2	0	98	0	9d/10d	2	2	2	1	0	0	2	0	8	0.2	0	2	9	9	3	12	12	12	3	4	8	3	0	3	0	0	0
32	1	1	0	0	99	99	3	0	3	99	middle	2	0	94	0	9f/10f	2	2	2	1	0	0	3	2	99	99	99	99	99	99	99	99	99	99	99	99	99	99	99	99	99	99	99
33	2	1	0	0	99	99	99	99	1	99	middle	2	0	93	0	1g/2g	1	2	2	2	0	0	3	2	8	0.4	4	9	0	6	9	2	2	4	6	6	12	3	0	0	0	0	0
34	2	1	0	0	99	99	2	99	99	99	AEG	2	0	93	0	3g/4g	1	7	1	1	0	0	2	2	12	0.45	12	12	12	12	9	12	12	12	12	3	12	3	12	0	0	0	0
35	2	2	0	0	99	99	3	99	1	99	lower	2	0	91	0	3h/4h	1	7	2	3	1	1	3	2	8	0.15	12	12	3	12	12	12	12	12	12	12	12	3	4	0	0	0	0
36	2	1	0	0	99	99	2	99	1	99	lower	2	0	89	0	7h/8h	1	7	2	1	0	0	2	1	9	0.3	6	9	3	9	12	6	6	1	12	8	12	3	0	0	0	0	0
37	2	2	0	0	1	99	3	99	1	99	middle	2	0	89	0	9h/10h	1	7	2	3	0	1	3	2	6	0.15	9	6	0	9	4	6	6	9	2	12	4	3	0	0	0	0	0
38	2	1	0	0	99	99	2	99	1	99	lower	2	0	28	1	5h/6h	1	7	1	1	0	0	2	2	6	0.4	12	12	1	9	9	3	3	12	12	3	12	3	0	4	0	0	0
39	1	1	0	0	99	99	3	0	3	99	lower	2	0	45	99	7c/8c	3	1	99	1	0	0	3	4	0	0.3	1	1	0	12	9	2	2	12	8	8	8	0	0	0	0	0	0
40	2	1	0	0	1	99	3	0	3	0	AEG	2	1	17	1	TMA1314	1	1	1	3	1	1	3	1	8	0.7	12	8	12	12	8	9	9	12	12	6	8	4	12	0	0	0	0
41	1	1	0	0	1	99	3	0	1	99	lower	2	0	55	0	7e/8e	1	7	2	2	0	0	2	1	12	0.1	3	8	0	6	2	2	2	2	12	4	12	1	0	1	0	0	0
42	1	2	0	0	0	0	3	0	1	99	AEG	2	0	51	0	TMA1516	1	7	1	3	0	0	2	1	12	0.4	2	12	6	12	8	12	12	8	12	2	8	4	1	0	0	0	0
43	2	2	0	0	99	99	3	99	99	99	lower	2	0	48	0	7g/8g	1	7	2	3	0	0	3	3	3	0.05	99	99	99	99	6	0	0	2	99	99	8	99	99	99	99	99	99
44	2	1	0	0	0	0	1	0	99	99	AEG	2	0	48	0	9g/10g	1	5	1	2	0	0	1	2	2	0.15	4	2	0	12	4	0	0	3	2	0	6	2	9	0	0	0	0
45	2	1	0	0	0	0	3	0	3	99	lower	2	0	45	0	99	99	99	99	99	99	99	99	99	99	99	99	99	99	99	99	99	99	99	99	99	99	99	99	99	99	99	99
46	1	1	0	0	99	99	3	0	3	99	unknown	2	0	42	0	99	99	99	99	99	99	99	99	99	99	99	99	99	99	99	99	99	99	99	99	99	99	99	99	99	99	99	99
47	1	1	0	0	0	0	2	0	1	99	AEG	2	1	5	1	TMA1718	1	7	2	1	0	0	3	2	4	0.7	12	8	3	3	8	6	6	8	4	1	8	4	0	0	0	0	0
48	2	1	0	0	1	99	2	0	1	99	lower	2	0	208	99	99	99	99	99	99	99	99	99	99	99	99	99	99	99	99	99	99	99	99	99	99	99	99	99	99	99	99	99
49	2	1	0	0	99	99	3	0	3	99	middle	2	0	62	99	99	99	99	99	99	99	99	99	99	99	99	99	99	99	99	99	99	99	99	99	99	99	99	99	99	99	99	99
50	1	1	0	0	99	99	1	0	1	99	lower	2	0	121	1	99	99	99	99	99	99	99	99	99	99	99	99	99	99	99	99	99	99	99	99	99	99	99	99	99	99	99	99
51	2	2	0	0	99	99	2	0	99	99	AEG	2	1	67	1	TMA0102	1	5	99	2	0	0	2	1	4	0.3	6	9	12	12	8	0	3	0	12	0	8	6	0	0	0	0	0
52	2	2	0	99	99	99	3	0	3	99	lower	2	0	180	0	99	99	99	99	99	99	99	99	99	99	99	99	99	99	99	99	99	99	99	99	99	99	99	99	99	99	99	99
53	2	1	0	0	99	99	3	0	3	99	lower	2	0	153	99	99	99	99	99	99	99	99	99	99	99	99	99	99	99	99	99	99	99	99	99	99	99	99	99	99	99	99	99
54	2	1	0	0	99	99	3	0	99	99	middle	2	0	22	1	99	99	99	99	99	99	99	99	99	99	99	99	99	99	99	99	99	99	99	99	99	99	99	99	99	99	99	99
55	2	2	0	0	0	0	2	0	1	99	AEG	2	0	144	0	99	99	99	99	99	99	99	99	99	99	99	99	99	99	99	99	99	99	99	99	99	99	99	99	99	99	99	99
57	2	1	0	0	0	0	2	0	99	99	AEG	2	0	150	0	99	1	7	1	1	0	0	2	0	99	99	99	99	99	99	99	99	99	99	99	99	99	99	99	99	99	99	99
58	1	1	0	0	0	0	2	0	1	0	lower	2	1	21	1	99	99	99	99	99	99	99	99	99	99	99	99	99	99	99	99	99	99	99	99	99	99	99	99	99	99	99	99
59	2	1	0	0	0	1	2	0	1	99	totall	2	0	114	99	99	99	99	99	99	99	99	99	99	99	99	99	99	99	99	99	99	99	99	99	99	99	99	99	99	99	99	99
60	2	1	0	99	0	0	2	0	1	99	middle	2	0	112	99	99	99	99	99	99	99	99	99	99	99	99	99	99	99	99	99	99	99	99	99	99	99	99	99	99	99	99	99
61	1	1	0	0	1	99	3	0	2	99	lower	2	0	83	1	99	99	99	99	99	99	99	99	99	99	99	99	99	99	99	99	99	99	99	99	99	99	99	99	99	99	99	99
62	1	1	0	0	99	99	3	0	99	99	middle	2	0	117	99	99	99	99	99	99	99	99	99	99	99	99	99	99	99	99	99	99	99	99	99	99	99	99	99	99	99	99	99
64	2	1	0	99	0	0	3	0	99	99	lower	2	0	111	99	99	99	99	99	99	99	99	99	99	99	99	99	99	99	99	99	99	99	99	99	99	99	99	99	99	99	99	99
65	1	2	0	99	0	0	2	0	1	99	lower	2	0	132	0	3i/4i	1	7	2	3	0	1	2	1	99	99	99	99	99	99	99	99	99	99	99	99	99	99	99	99	99	99	99
66	2	1	0	99	0	0	2	0	1	99	middle	2	0	114	99	99	99	99	99	99	99	99	99	99	99	99	99	99	99	99	99	99	99	99	99	99	99	99	99	99	99	99	99
67	2	1	0	0	0	0	99	0	99	99	AEG	2	0	124	0	1i/2i	1	4	1	1	0	0	3	3	8	0.2	4	6	0	1	8	2	2	9	12	2	3	0	0	0	0	0	0
68	1	1	0	0	0	0	2	0	1	99	lower	2	0	119	0	5i/6i	1	7	1	1	0	0	2	0	99	99	99	1	99	99	8	99	99	6	12	4	99	99	99	99	0	0	0
69	2	1	0	99	0	0	2	0	1	99	lower	2	0	106	99	99	99	99	99	99	99	99	99	99	99	99	99	99	99	99	99	99	99	99	99	99	99	99	99	99	99	99	99
70	2	1	0	0	0	0	2	0	1	99	AEG	2	0	21	1	99	99	99	99	99	99	99	99	99	99	99	99	99	99	99	99	99	99	99	99	99	99	99	99	99	99	99	99
71	2	1	0	0	0	0	1	0	99	99	AEG	2	0	109	0	7i/8i	1	7	1	2	0	0	2	2	99	0.1	3	99	99	99	99	3	99	1	99	8	9	99	99	99	99	99	99
72	1	1	0	0	0	0	2	0	1	99	lower	2	0	105	0	9i/10i	1	7	1	1	0	0	3	1	99	99	99	1	99	99	99	99	99	99	99	99	99	3	0	0	99	99	99
73	2	2	0	99	0	0	3	0	3	99	total	2	0	80	99	99	99	99	99	99	99	99	99	99	99	99	99	99	99	99	99	99	99	99	99	99	99	99	99	99	99	99	99
74	2	2	0	99	0	0	3	0	99	99	AEG	2	0	79	99	99	99	99	99	99	99	99	99	99	99	99	99	99	99	99	99	99	99	99	99	99	99	99	99	99	99	99	99
76	2	1	0	0	0	0	3	0	99	99	AEG	2	0	62	99	99	99	99	99	99	99	99	99	99	99	99	99	99	99	99	99	99	99	99	99	99	99	99	99	99	99	99	99
77	2	1	0	99	99	99	2	0	2	99	middle	2	0	63	99	99	99	99	99	99	99	99	99	99	99	99	99	99	99	99	99	99	99	99	99	99	99	99	99	99	99	99	99
78	2	1	0	0	0	0	2	0	1	99	lower	2	0	66	99	99	99	99	99	99	99	99	99	99	99	99	99	99	99	99	99	99	99	99	99	99	99	99	99	99	99	99	99
79	2	1	0	0	0	0	2	0	99	99	lower	2	0	74	0	3j/4j	1	7	1	1	0	0	1	1	8	0.25	9	9	3	4	9	8	8	12	12	12	12	3	0	3	0	0	0
80	2	1	0	99	0	0	1	0	99	99	AEG	2	0	74	0	99	99	99	99	99	99	99	99	99	99	99	99	99	99	99	99	99	99	99	99	99	99	99	99	99	99	99	99
81	1	1	0	99	0	0	2	0	1	99	lower	2	0	75	0	99	99	99	99	99	99	99	99	99	99	99	99	99	99	99	99	99	99	99	99	99	99	99	99	99	99	99	99
82	2	1	0	0	0	0	3	0	99	99	AEG	2	0	55	99	99	99	99	99	99	99	99	99	99	99	99	99	99	99	99	99	99	99	99	99	99	99	99	99	99	99	99	99
83	2	1	0	99	0	0	2	0	1	99	lower	2	0	69	0	5j/6J	1	7	2	1	0	0	2	1	12	0.05	8	1	99	99	4	0	0	4	99	8	3	6	0	1	99	99	99
84	2	1	0	99	1	1	2	0	3	0	AEG	2	1	30	1	7k/8k	1	4	1	1	1	1	2	1	12	0.3	6	12	1	12	6	9	9	9	12	0	8	6	0	0	0	0	0
85	2	1	0	99	0	0	2	0	1	99	AEG	2	0	40	99	7j/8j	1	7	2	1	0	0	2	1	12	0.1	4	9	0	6	9	3	3	3	12	8	9	3	0	0	99	99	99
86	1	1	0	0	99	99	1	0	99	99	AEG	2	0	43	99	99	99	99	99	99	99	99	99	99	99	99	99	99	99	99	99	99	99	99	99	99	99	99	99	99	99	99	99
87	1	1	0	0	99	99	3	0	3	99	lower	2	0	46	99	99	99	99	99	99	99	99	99	99	99	99	99	99	99	99	99	99	99	99	99	99	99	99	99	99	99	99	99
88	2	1	0	0	0	0	3	0	3	99	lower	2	0	53	0	9k/10k	3	6	2	2	0	0	3	3	12	0.5	8	6	0	9	12	12	12	8	12	0	12	6	0	0	0	0	0
89	2	1	0	99	0	0	2	0	99	99	AEG	2	0	50	0	1l/2l	1	7	1	2	0	1	1	0	99	99	99	99	99	99	99	99	99	99	99	99	99	99	99	0	99	99	99
90	2	2	0	99	0	0	3	0	1	99	unknown	2	0	53	0	99	99	99	99	99	99	99	99	99	99	99	99	99	99	99	99	99	99	99	99	99	99	99	99	99	99	99	99
91	2	1	0	99	0	0	3	0	3	99	lower	2	0	45	0	1j/2j	2	2	2	1	0	0	3	1	6	0.4	12	12	2	9	9	9	9	12	8	6	12	3	0	0	99	99	99
92	1	1	0	99	0	0	1	0	99	99	AEG	2	0	40	0	3l/4l	1	7	1	1	0	0	1	0	8	0.1	6	12	3	6	9	4	4	12	12	12	12	3	0	6	99	99	99
93	2	1	0	99	0	0	1	0	99	99	unknown	2	0	43	0	99	99	99	99	99	99	99	99	99	99	99	99	99	99	99	99	99	99	99	99	99	99	99	99	99	99	99	99
94	2	1	0	99	0	0	1	0	99	99	AEG	2	0	41	0	9j/10j	1	7	1	1	0	0	1	2	8	0.1	12	9	3	9	9	0	0	12	12	12	12	6	0	0	99	99	99
95	2	1	0	0	0	0	3	0	2	1	lower	2	0	224	0	1n/2n	2	7	1	2	0	0	3	3	2	0.1	4	0	0	12	1	12	12	9	4	6	9	0	0	0	99	99	99
96	2	1	0	0	0	0	1	0	1	0	upper	2	0	124	1	7n/8n	1	7	1	2	0	0	2	2	8	0.3	6	9	2	9	9	6	6	12	12	4	12	9	0	6	0	0	0
97	2	1	0	0	0	0	3	0	99	0	middle	2	0	114	99	99	99	99	99	99	99	99	99	99	99	99	99	99	99	99	99	99	99	99	99	99	99	99	99	99	99	99	99
98	1	1	0	0	0	0	2	0	99	0	lower	2	0	211	0	5n/6n	1	7	1	1	0	0	2	3	12	0.25	8	12	6	12	2	9	9	9	8	8	8	3	6	0	0	0	0
99	1	1	0	0	0	0	3	0	3	1	lower	2	0	217	0	3n/4n	1	7	1	1	0	0	3	3	6	0.1	9	6	0	6	6	6	6	9	4	12	12	6	9	3	99	99	99
100	2	2	0	0	0	0	3	0	2	0	lower	2	0	1	1	7l/8l	2	1	99	2	0	0	3	2	8	99	12	12	4	12	8	12	12	12	12	99	12	9	12	0	0	0	0
101	2	1	0	0	0	0	1	0	1	0	AEG	2	0	211	0	9n/10n	1	5	1	3	0	0	2	2	12	0.7	4	12	0	12	12	0	0	8	12	12	12	6	2	0	0	0	0
102	1	2	0	0	0	0	3	0	99	1	AEG	2	0	130	1	99	99	99	99	99	99	99	99	99	99	99	99	99	99	99	99	99	99	99	99	99	99	99	99	99	99	99	99
103	1	1	0	0	0	0	1	0	1	0	lower	2	0	76	1	99	99	99	99	99	99	99	99	99	99	99	99	99	99	99	99	99	99	99	99	99	99	99	99	99	99	99	99
104	1	2	0	0	0	0	2	0	1	0	lower	2	0	139	99	99	99	99	99	99	99	99	99	99	99	99	99	99	99	99	99	99	99	99	99	99	99	99	99	99	99	99	99
105	2	2	0	0	0	0	2	0	1	0	lower	2	1	72	1	99	99	99	99	99	99	99	99	99	99	99	99	99	99	99	99	99	99	99	99	99	99	99	99	99	99	99	99
106	1	2	0	0	1	0	4	0	3	0	lower	2	0	120	99	99	99	99	99	99	99	99	99	99	99	99	99	99	99	99	99	99	99	99	99	99	99	99	99	99	99	99	99
107	1	1	0	0	0	0	2	0	99	0	lower	2	0	201	0	9l/10l	1	7	1	2	1	1	2	2	9	0.5	12	12	12	12	12	12	12	12	12	4	12	12	12	1	0	0	0
108	2	2	0	0	0	99	3	0	99	1	lower	2	0	20	1	7m/8m	3	6	2	3	0	1	3	1	12	0.4	12	12	9	12	12	12	12	12	12	12	12	12	12	2	0	0	0
109	2	2	0	0	0	0	3	0	1	0	AEG	2	0	186	0	3o/4o	1	7	1	2	0	1	3	2	8	0.5	12	8	12	6	4	12	12	12	8	3	8	6	0	6	0	0	0
110	2	2	0	0	0	1	3	0	1	0	lower	2	1	45	1	TMA2122	1	1	1	3	1	0	3	3	6	0.4	12	4	12	12	4	4	4	12	12	0	8	1	0	0	0	0	0
111	2	2	0	0	0	1	3	1	3	0	lower	2	1	18	1	99	99	99	99	99	99	99	99	99	99	99	99	99	99	99	99	99	99	99	99	99	99	99	99	99	99	99	99
112	2	1	0	0	0	1	2	0	99	0	AEG	2	0	184	0	5o/6o	1	4	1	3	0	0	2	1	12	0.4	1	8	4	9	3	12	12	12	12	0	8	6	9	1	1		1
113	2	1	0	0	0	0	3	0	1	1	total	2	0	182	0	7o/8o	1	7	1	2	0	0	2	3	8	0.3	4	8	4	12	4	6	6	6	12	3	8	6	0	0	0	0	0
114	2	2	0	0	1	0	3	0	2	1	lower	2	0	182	0	9o/10o	1	1	1	3	0	1	3	3	8	0.3	6	12	0	12	12	3	3	8	6	6	6	3	0	4	0	0	0
115	2	1	0	0	0	0	3	0	3	1	AEG	2	0	2	1	99	99	99	99	99	99	99	99	99	99	99	99	99	99	99	99	99	99	99	99	99	99	99	99	99	99	99	99
116	2	2	0	0	0	1	3	0	3	1	AEG	2	0	35	1	1r/2r	3	6	1	3	1	0	2	3	8	0.3	12	8	3	3	8	9	9	12	12	3	12	3	0	0	1	1
117	1	2	0	0	0	0	3	0	1	0	unknown	2	0	101	1	3r/4r	1	7	1	3	0	0	3	2	2	0.3	4	6	9	12	9	8	8	12	3	8	12	9	0	0	0	0	0
118	2	1	0	0	0	0	3	0	2	1	lower	2	0	109	99	99	99	99	99	99	99	99	99	99	99	99	99	99	99	99	99	99	99	99	99	99	99	99	99	99	99	99	99
119	1	1	0	0	1	1	3	0	3	1	lower	2	0	162	0	5r/6r	2	6	2	2	0	1	3	1	4	0.4	6	12	0	12	9	2	2	12	12	4	12	3	0	1	0	0	0
120	1	2	0	0	0	0	3	0	2	1	middle	2	0	42	1	5m/6m	1	3	2	3	0	0	3	1	4	99	4	1	99	99	2	2	2	6	8	99	99	99	99	99	0	0	0
122	1	1	0	0	0	0	3	0	3	1	middle	2	0	60	99	99	99	99	99	99	99	99	99	99	99	99	99	99	99	99	99	99	99	99	99	99	99	99	99	99	99	99	99
123	1	1	0	0	0	0	3	0	3	0	middle	2	0	75	99	99	99	99	99	99	99	99	99	99	99	99	99	99	99	99	99	99	99	99	99	99	99	99	99	99	99	99	99
124	2	2	0	0	0	0	3	0	99	0	upper	2	0	141	0	1s/2s	1	1	1	3	0	0	3	3	8	0.4	9	4	1	1	9	12	12	12	6	1	8	6	1	2	0	0	0
125	1	2	0	0	0	0	3	0	3	1	middle	2	1	76	1	TMA1920	1	1	1	2	0	0	3	4	4	0.2	9	12	12	12	12	6	6	12	8	3	8	9	0	2	0	0	0
126	2	2	0	0	1	1	3	0	2	1	lower	2	0	132	0	3s/4s	1	7	1	3	1	1	3	2	6	0.15	12	12	9	9	9	6	6	9	12	12	12	3	0	0	0	0	0
127	1	2	0	0	0	0	3	0	99	1	middle	2	0	82	99	99	99	99	99	99	99	99	99	99	99	99	99	99	99	99	99	99	99	99	99	99	99	99	99	99	99	99	99
128	2	1	0	0	0	0	2	0	1	0	AEG	2	0	71	99	99	99	99	99	99	99	99	99	99	99	99	99	99	99	99	99	99	99	99	99	99	99	99	99	99	99	99	99
129	2	1	0	0	0	0	3	0	99	0	total	2	0	108	0	3m/4m	3	6	1	3	0	0	3	2	2	0.1	99	99	1	6	4	4	4	3	6	99	8	3	0	99	99	99	99
75	2	1	0	0	99	0	2	0	99	99	middle	99	0	64	99	99	99	99	99	99	99	99	99	99	99	99	99	99	99	99	99	99	99	99	99	99	99	99	99	99	99	99	99
